# Supplementary material for: Molecular genetic characterization of CASEIN KINASE 1-LIKE 12 in Arabidopsis
Source: Plant Signal Behav. 2025 Dec 31;21(1):2610025. doi: 10.1080/15592324.2025.2610025 (PMC12758299; doi:10.1080/15592324.2025.2610025)
Supplement: Supplementary material — Seluzicki_CKL12_SupplementaryTable1_20251025.xlsx [file KPSB_A_2610025_SM6822.xlsx]

## Sheet: Supplementary Table 1 - Primer 
	Name	5'-Sequence-3'	Notes
	S059_geno_1	GACGAGCTTGGCATCTGTTAC	Genotyping SALK_059455
	S059_geno_2	TCAAAAGAATATTCCGGGACC	Genotyping SALK_059455
	S012_geno_1	GTAACAGATGCCAAGCTCGTC	Genotyping SALK_012002
	S012_geno_2	TCACCATAAGCCAATTTCCAC	Genotyping SALK_012002
	S119_geno_1	gaatgaagatgactattgg	Genotyping SALK_119322, RT-PCR (5')
	S119_geno_2	CAAGTCTTCAAGACTAGGC	Genotyping SALK_119322, RT-PCR (5')
	LBb_1.3	ATTTTGCCGATTTCGGAAC	internal primer for SALK TDNA
	ckl12_qRT_mid_1	CCTTGAAGTCTGTCCTCATGC	CKL12 qRT-PCR - exons 5-6
	ckl12_qRT_mid_2	GTCGATGATGTGTACCTGG	CKL12 qRT-PCR - exons 5-6
	ckl12_qRT_3'_1	CATCTAGAGGCCCAATGATGC	CKL12 qRT-PCR - exons 12-13
	ckl12_qRT_3'_2	GACTTGGAGAGTCTCAATGCC	CKL12 qRT-PCR - exons 12-13
